# Supplementary material for: A Nonstructural Protein Responsible for Viral Spread of a Novel Insect Reovirus Provides a Safe Channel for Biparental Virus Transmission to Progeny
Source: J Virol. 2019 Jul 17;93(15):e00702-19. doi: 10.1128/JVI.00702-19 (PMC6639290; doi:10.1128/JVI.00702-19)
Supplement: Supplemental file 1 [file JVI.00702-19-sd001.xlsx]

## Sheet: Sheet1
Data Set S1 The mean viral genome copies in adults of field-collected D. citri insects collected in Hawaii and caged D. citri.
D. citri collected in Hawaii																				Caged D. citri (Hawaiian population)
Hikai					Kona					Kauai					Manoa
log=(39.721-ct)/3.7104 R2=0.9995					log=(42.546-ct)/4.0679 R2=0.9984					log=(37.171-ct)/3.473 R2=0.9897					log=(37.171-ct)/3.473 R2=0.9907					log=(38.654-ct)/3.55 R2=0.9968
sample	Cq	RNA con. (ng/µL)	copies/ug RNA		Sample	Cq	RNA con. (ng/µL)	copies/ug RNA		Sample	Cq	RNA con. (ng/µL)	copies/ug RNA		Sample	Cq	RNA con. (ng/µL)	copies/ug RNA		Sample	Cq	RNA con. (ng/µL)	copies/ug RNA
1	17.123	110	5.59801e+07		1	16.2176	1892	7.8392e+06		1	18.9909	128.9	6.65922e+06		1	24.5893	141.2	148545		1	12.4045	352.76	3.51451e+08
2	17.0548	564	1.13899e+07		2	21.6455	164.2	4.18324e+06		2	15.3686	841.2	1.12654e+07		2	16.5839	620.9	6.81884e+06		2	12.5589	331.56	3.38289e+08
3	17.1358	380	1.60764e+07		3	15.4057	164.2	1.43029e+08		3	15.4807	151.6	5.80341e+07		3	12.9885	1253.4	3.66335e+07		3	13.6511	179.52	3.07641e+08
4	16.9397	216.3	3.18974e+07		4	24.6672	48.3	2.57108e+06		4	16.6291	67.6	6.07815e+07		4	17.033	85.3	3.68531e+07		4	12.2011	304.4	4.64716e+08
5	20.2406	91.3	9.74372e+06		5	12.7448	118.8	8.9143e+08		5	16.6485	78.8	5.14769e+07		5	10.959	557.4	3.16358e+08		5	11.3982	237.12	1.00433e+09
6	17.4337	526.4	9.64639e+06		6	15.6615	74.3	2.73472e+08		6	21.8265	640.4	204523		6	17.6464	171	1.22407e+07		6	12.7951	243.84	3.94637e+08
7	24.1231	912.2	87639.6		7	16.1202	121.2	1.29317e+08		7	16.0582	96.9	6.19097e+07		7	12.2919	16.5	4.41632e+09		7	12.5533	228.16	4.93387e+08
8	17.6483	433.3	1.02579e+07		8	26.6829	43.3	916364		8	17.4365	549.9	4.37461e+06		8	12.5181	272.5	2.30177e+08		8	14.2725	43	8.58266e+08
9	20.2971	702.2	1.22323e+06		9	16.0591	29.9	5.42635e+08		9	18.0498	179.7	8.91426e+06		9	15.5887	213.1	3.84325e+07		9	12.0723	282.48	5.44432e+08
10	16.8177	584	1.27432e+07		10	25.554	27.2	2.76378e+06		10	20.6481	113.1	2.52947e+06		10	25.5228	783.5	14416.6		10	11.2217	261.48	1.02122e+09
11	16.7389	152.7	5.11806e+07		11	19.3262	33.9	7.53054e+07		11	20.2264	114.7	3.2988e+06		11	16.5061	1195.3	3.72953e+06		11	13.1174	223.12	3.49912e+08
12	20.0168	178.5	5.72611e+06		12	15.0365	89.4	3.23749e+08		12	19.3685	664.4	1.00577e+06		12	17.9395	661.4	2.60573e+06		12	12.1831	296.44	4.82818e+08
13	17.4812	84.5	5.83476e+07		13	19.4902	308.3	7.54614e+06		13	18.3111	243	5.54352e+06		13	13.1358	588.3	7.07899e+07		13	13.4238	159.8	4.00506e+08
14	17.3111	152.3	3.59775e+07		14	23.1607	777.9	374523		14	19.3484	119.1	5.68631e+06		14	14.4648	1256.6	1.37308e+07		14	16.081	124.72	9.15564e+07
15	21.0112	285.8	1.92946e+06		15	20.2053	246.2	6.30416e+06		15	12.8571	667.5	7.50526e+07		15	15.0531	1013.1	1.15301e+07		15	14.2449	91.64	4.10017e+08
16	16.4853	643.4	1.42167e+07		16	15.7902	143.4	1.31741e+08		16	18.2629	213.5	6.51457e+06		16	23.5915	1099.2	36974.6		16	12.9604	258	3.35048e+08
17	15.0561	128.3	1.73082e+08		17	27.3408	21.4	1.27761e+06		17	15.795	203.7	3.50656e+07		17	15.1799	741.4	1.44854e+07		17	10.9568	244	1.29954e+09
18	17.7767	558.9	7.34329e+06		18	27.0107	22.1	1.49131e+06		18	16.3381	389.1	1.28068e+07		18	17.009	756.3	4.22318e+06		18	11.733	179.52	1.0676e+09
19	15.4606	269.8	6.40334e+07		mean of copies number			1.41441e+08		19	14.9281	238.7	5.3166e+07		mean of copies number			2.89729e+08		19	12.3686	271.36	4.67643e+08
20	23.4816	1000.5	118984							20	16.6962	61.8	6.35929e+07							20	12.1014	245.44	6.14869e+08
21	15.98	271.7	4.60672e+07							21	21.9106	79	1.56805e+06							mean of copies number			5.64894e+08
22	14.4001	340.8	9.78954e+07							22	12.3395	418.9	1.68554e+08
23	19.4239	193.6	7.62746e+06							23	13.502	194.1	1.683e+08
24	17.4546	179.6	2.79096e+07							24	12.3712	210.6	3.2829e+08
25	24.2152	857.9	88011.4							25	17.5886	127.3	1.70843e+07
26	19.5467	558.6	2.44957e+06							mean of copies number			4.84672e+07
27	18.385	227.2	1.23848e+07
28	20.4052	552	1.45511e+06
29	23.6175	436.7	250541
30	16.7214	374.4	2.11015e+07
31	17.3842	125.5	4.17226e+07
32	21.2011	265.8	1.84407e+06
33	21.0398	549.4	986055
34	18.164	352.8	9.14816e+06
35	23.1646	243.9	594178
36	19.4306	606	2.4267e+06
37	17.7862	263.7	1.54725e+07
38	18.1202	92.4	3.58915e+07
39	16.4948	162.7	5.58919e+07
40	22.2355	674.2	382590
41	23.7756	785	126353
42	20.1004	1073.4	904080
43	19.4664	146	9.85122e+06
44	18.0923	562.9	5.99436e+06
45	17.675	126.5	3.45588e+07
46	18.286	438.3	6.82658e+06
47	17.1934	173	3.40721e+07
48	23.8682	437.7	213955
mean of copies number			2.17737e+07
